# Supplementary material for: Vertebral Trabecular Bone Mechanical Properties Vary Among Functional Groups of Cetaceans
Source: Integr Org Biol. 2022 Jan 7;4(1):obab036. doi: 10.1093/iob/obab036 (PMC8832228; doi:10.1093/iob/obab036)
Supplement: obab036_Supplemental_Figures_and_Tables [file obab036_supplemental_figures_and_tables.zip]

Archive with 2 entries (2 files):
- Cetacean bone mechanical properties_IOB_ESM Figures_R&R__12-03.docx
- Cetacean bone mechanical properties_IOB_ESM_Tables_R&R_12-03.docx
